# Supplementary material for: Uncovering the molecular mechanism for dual effect of ATP on phase separation in FUS solution
Source: Sci Adv. 2022 Sep 14;8(37):eabo7885. doi: 10.1126/sciadv.abo7885 (PMC9473584; doi:10.1126/sciadv.abo7885)
Supplement: Supplementary file 2 — Movies S1 to S3 [file sciadv.abo7885_movies_s1_to_s3.zip]

Archive with 3 entries (3 files):
- sciadv.abo7885_movie_s1.mp4
- sciadv.abo7885_movie_s2.mp4
- sciadv.abo7885_movie_s3.mp4
